# Supplementary material for: Comparison of tigers' fecal glucocorticoids level in two extreme habitats
Source: PLoS One. 2019 Apr 10;14(4):e0214447. doi: 10.1371/journal.pone.0214447 (PMC6457496; doi:10.1371/journal.pone.0214447)
Supplement: S1 File — (XLSX) [file pone.0214447.s002.xlsx]

## Sheet: Лист2
Extraction type	Indian (DE)	Combo (DM)	Russian (WM)
№ of sample	FGCM, ng/g	FGCM, ng/g	FGCM, ng/g
1210	762.448	1576.01	2879.01
1211	254	626.759	984.574
1212	151.646	535.446	846.247
1213	1210.18	2477	4413.66
1214	3868.04	10201.5	13900.5
1215	183.387	605.025	1189.32
1216	334.957	849.207	1938.28
1217	238.889	503.781	782.847
1218	71.9131	223.21	317.449
1220	1648.55	3999.59	5709.56
1221	290.113	707.577	1039.22
1222	260.972	483.731	812
1226	246.928	866.587	822.593
1227	456.439	1015.4	1686.3
1228	447.479	831.46	1375.05
1229	185.427	702.725	652.531
1230	1693.64	3102.38	5754.84
1231	329.46	654.686	956.207
1232	276.82	3825.87	4280.39
1233	97.4072	213.095	65.3846
1235	369.776	1168.2	1390.7		Correlation
1236	75.905	761.889	1075.81		I-C	0.885593
1237	916.69	1253.96	932.063		I-R	0.941294
1238	85.0686	375.22	382.04		C-R	0.932728
1239	1555.27	4142.69	3166.38
1240	148.175	668.582	1083.31
1242	103.045	504.011	491.906
1243	182.304	3776.22	1962.49
1244	228.46	1383.85	1746.27
1245	210.156
1246	137.989	2403.72	586.003
1247	245.879
1248	257.853
1249	74.083	259.939	155.161
1250	32.7966	222.288	222.617
1251	398.792	956.826	2274.62
1253	39.9356	382.829	207.674
1254	209.136
1255	134.372
1256	189.496	223.907	368.464
